# Supplementary material for: Associations with Methylphenidate Treatment in Emotion Regulation and Skin-Picking Severity in Adolescents with Attention-Deficit/Hyperactivity Disorder: A Clinical Follow-Up Study
Source: J Clin Med. 2026 Mar 21;15(6):2401. doi: 10.3390/jcm15062401 (PMC13026607; doi:10.3390/jcm15062401)
Supplement: Supplementary file 1 [file jcm-15-02401-s001.zip]

Archive with 3 entries (3 files):
- Suplemantary Table S1. Male of differences in emotion dysregulation and body-focused repetitive behaviors (1).pdf
- Suplemeantary Figure S1. Power Analysisi of Regression and Matc Paired Sample (1).pdf
- Supplementary Material 1- SPD .pdf
